# Supplementary material for: Differences in somatic mutation landscape of hepatocellular carcinoma in Asian American and European American populations
Source: Oncotarget. 2016 May 26;7(26):40491–9. doi: 10.18632/oncotarget.9636 (PMC5130022; doi:10.18632/oncotarget.9636)
Supplement: Supplementary file 3 [file oncotarget-07-40491-s003.xlsx]

## Sheet: Table S5
Supplementary Table 5. Associations of HCC risk factors with selected mutated genes and pathways
Risk factor	Mutated gene/pathways	With risk factor/without risk factor in tumors carrying the mutations	With risk factor/without risk factor in tumors not carrying the mutations	P
Alcohol consumption	ADAMTS7	2/3	52/99	1
Alcohol consumption	ARID1A	4/10	50/92	0.772181
Alcohol consumption	ARID2	3/2	51/100	0.341543
Alcohol consumption	CTNNB1	22/19	32/83	0.00402064
Alcohol consumption	CYP2E1	0/1	54/101	1
Alcohol consumption	CYP2F1	0/1	54/101	1
Alcohol consumption	DNAJC22	2/0	52/102	0.118362
Alcohol consumption	EGF	1/3	53/99	1
Alcohol consumption	FGF14	0/1	54/101	1
Alcohol consumption	GO:0008138	9/27	45/75	0.230551
Alcohol consumption	GO:0008392	8/8	46/94	0.178721
Alcohol consumption	GO:0032700	8/4	46/98	0.0242656
Alcohol consumption	GO:0038085	4/5	50/97	0.498091
Alcohol consumption	GO:0044804	5/11	49/91	1
Alcohol consumption	HGF	2/0	52/102	0.118362
Alcohol consumption	KRAS	0/4	54/98	0.298914
Alcohol consumption	MAPK1	0/1	54/101	1
Alcohol consumption	MAPK13	0/1	54/101	1
Alcohol consumption	MAPK14	1/0	53/102	0.346154
Alcohol consumption	MAPK4	0/1	54/101	1
Alcohol consumption	PDGFA	1/1	53/101	1
Alcohol consumption	PDGFB	0/1	54/101	1
Alcohol consumption	PDGFD	1/1	53/101	1
Alcohol consumption	RB1	3/9	51/93	0.545383
Alcohol consumption	RPS6KA3	2/4	52/98	1
Alcohol consumption	SAGE1	3/2	51/100	0.341543
Alcohol consumption	TP53	22/23	32/79	0.0251914
Alcohol consumption	TRPM3	6/2	48/100	0.0209893
Alcohol consumption	VEGFA	0/0	54/102	1
Chronic liver metabolic diseases	DNAJC22	0/2	3/151	1
Chronic liver metabolic diseases	EGF	0/4	3/149	1
Chronic liver metabolic diseases	FGF14	0/1	3/152	1
Chronic liver metabolic diseases	GO:0008392	0/16	3/137	1
Chronic liver metabolic diseases	HGF	0/2	3/151	1
Chronic liver metabolic diseases	KRAS	0/4	3/149	1
Chronic liver metabolic diseases	MAPK1	0/1	3/152	1
Chronic liver metabolic diseases	MAPK13	0/1	3/152	1
Chronic liver metabolic diseases	MAPK14	0/1	3/152	1
Chronic liver metabolic diseases	MAPK4	0/1	3/152	1
Chronic liver metabolic diseases	PDGFA	0/2	3/151	1
Chronic liver metabolic diseases	PDGFB	0/1	3/152	1
Chronic liver metabolic diseases	PDGFD	0/2	3/151	1
Chronic liver metabolic diseases	RB1	0/12	3/141	1
Chronic liver metabolic diseases	RPS6KA3	0/6	3/147	1
Chronic liver metabolic diseases	SAGE1	0/5	3/148	1
Chronic liver metabolic diseases	TP53	1/44	2/109	1
Chronic liver metabolic diseases	TRPM3	0/8	3/145	1
Chronic liver metabolic diseases	VEGFA	0/0	3/153	1
Chronic liver metabolic diseases	ADAMTS7	0/5	3/148	1
Chronic liver metabolic diseases	ARID1A	0/14	3/139	1
Chronic liver metabolic diseases	ARID2	0/5	3/148	1
Chronic liver metabolic diseases	CTNNB1	1/40	2/113	1
Chronic liver metabolic diseases	CYP2E1	0/1	3/152	1
Chronic liver metabolic diseases	CYP2F1	0/1	3/152	1
Chronic liver metabolic diseases	GO:0008138	1/35	2/118	0.547485
Chronic liver metabolic diseases	GO:0032700	2/10	1/143	0.0156682
Chronic liver metabolic diseases	GO:0038085	1/8	2/145	0.164279
Chronic liver metabolic diseases	GO:0044804	1/15	2/138	0.278818
HBV	ADAMTS7	1/4	16/135	0.442846
HBV	ARID1A	3/11	14/128	0.18266
HBV	ARID2	0/5	17/134	1
HBV	CTNNB1	7/34	10/105	0.151791
HBV	CYP2E1	0/1	17/138	1
HBV	CYP2F1	0/1	17/138	1
HBV	DNAJC22	0/2	17/137	1
HBV	EGF	1/3	16/136	0.372686
HBV	FGF14	0/1	17/138	1
HBV	GO:0008138	1/35	16/104	0.123123
HBV	GO:0008392	0/16	17/123	0.219823
HBV	GO:0032700	2/10	15/129	0.622092
HBV	GO:0038085	1/8	16/131	1
HBV	GO:0044804	1/15	16/124	1
HBV	HGF	0/2	17/137	1
HBV	KRAS	0/4	17/135	1
HBV	MAPK1	0/1	17/138	1
HBV	MAPK13	0/1	17/138	1
HBV	MAPK14	0/1	17/138	1
HBV	MAPK4	1/0	16/139	0.108974
HBV	PDGFA	0/2	17/137	1
HBV	PDGFB	1/0	16/139	0.108974
HBV	PDGFD	0/2	17/137	1
HBV	RB1	5/7	12/132	0.00418156
HBV	RPS6KA3	1/5	16/134	0.505572
HBV	SAGE1	0/5	17/134	1
HBV	TP53	6/39	11/100	0.574578
HBV	TRPM3	1/7	16/132	1
HBV	VEGFA	0/0	17/139	1
HCV	ADAMTS7	0/5	22/129	1
HCV	ARID1A	2/12	20/122	1
HCV	ARID2	2/3	20/131	0.145915
HCV	CTNNB1	7/34	15/100	0.602026
HCV	CYP2E1	1/0	21/134	0.141026
HCV	CYP2F1	1/0	21/134	0.141026
HCV	DNAJC22	0/2	22/132	1
HCV	EGF	2/2	20/132	0.0957135
HCV	FGF14	0/1	22/133	1
HCV	GO:0008138	5/31	17/103	1
HCV	GO:0008392	4/12	18/122	0.246071
HCV	GO:0032700	3/9	19/125	0.378456
HCV	GO:0038085	0/9	22/125	0.361054
HCV	GO:0044804	4/12	18/122	0.246071
HCV	HGF	1/1	21/133	0.262945
HCV	KRAS	1/3	21/131	0.45908
HCV	MAPK1	0/1	22/133	1
HCV	MAPK13	1/0	21/134	0.141026
HCV	MAPK14	0/1	22/133	1
HCV	MAPK4	0/1	22/133	1
HCV	PDGFA	0/2	22/132	1
HCV	PDGFB	0/1	22/133	1
HCV	PDGFD	0/2	22/132	1
HCV	RB1	1/11	21/123	1
HCV	RPS6KA3	2/4	20/130	0.200356
HCV	SAGE1	0/5	22/129	1
HCV	TP53	7/38	15/96	0.800797
HCV	TRPM3	1/7	21/127	1
HCV	VEGFA	0/0	22/134	1
